# Supplementary material for: Biomolecular Fluorescence Complementation Profiling and Artificial Intelligence Structure Prediction of the Kaposi’s Sarcoma-Associated Herpesvirus ORF18 and ORF30 Interaction
Source: Int J Mol Sci. 2022 Aug 25;23(17):9647. doi: 10.3390/ijms23179647 (PMC9456320; doi:10.3390/ijms23179647)
Supplement: Supplementary file 1 [file ijms-23-09647-s001.zip]

Archive with 1 entries (1 files):
- ijms-1888080-supplementary.pdf
